# Supplementary material for: Biomarkers of Periodontitis and Its Differential DNA Methylation and Gene Expression in Immune Cells: A Systematic Review
Source: Int J Mol Sci. 2022 Oct 10;23(19):12042. doi: 10.3390/ijms231912042 (PMC9570497; doi:10.3390/ijms231912042)
Supplement: Supplementary file 1 [file ijms-23-12042-s001.zip]

Archive with 6 entries (6 files):
- Tabla S1.pdf
- Tabla S2.pdf
- Tabla S3.pdf
- Tabla S4.pdf
- Tabla S5.pdf
- Tabla S6.pdf
